# Supplementary material for: 5G wavelength-division-multiplexing-based bidirectional optical wireless communication system with signal remodulation employing cascaded reflective semiconductor optical amplifiers
Source: Commun Eng. 2024 Jun 22;3:85. doi: 10.1038/s44172-024-00232-1 (PMC11193790; doi:10.1038/s44172-024-00232-1)
Supplement: Supplementary file 2 — Supplementary Data 1 [file 44172_2024_232_MOESM2_ESM.xlsx]

## Sheet: 工作表1
9.1-Gb/s/28-GHz (λ1, downlink)				9.1-Gb/s/28-GHz (λ2, downlink)				9.1-Gb/s/24-GHz (λ1, two RSOAs, uplink)				9.1-Gb/s/24-GHz (λ2, two RSOAs, uplink)				9.1-Gb/s/24-GHz (λ1, one RSOA, uplink)				9.1-Gb/s/24-GHz (λ2, one RSOA, uplink)
Received MMW Power (dBm)	-Log 10 (BER)			Received MMW Power (dBm)	-Log 10 (BER)			Received MMW Power (dBm)	-Log 10 (BER)			Received MMW Power (dBm)	-Log 10 (BER)			Received MMW Power (dBm)	-Log 10 (BER)			Received MMW Power (dBm)	-Log 10 (BER)
	mean	max	min		mean	max	min		mean	max	min		mean	max	min		mean	max	min		mean	max	min
-28.03	1.98	2.28	1.66	-28.15	2.01	2.31	1.73	-28.28	2.03	2.35	1.75	-28.32	2.08	2.39	1.79	-25.39	1.98	2.28	1.69	-25.29	1.98	2.27	1.68
-26.9	2.42	2.7	2.15	-27	2.42	2.69	2.14	-27.2	2.42	2.68	2.14	-27.3	2.42	2.71	2.16	-23.9	2.42	2.7	2.14	-24.1	2.42	2.69	2.15
-26.25	2.83	3.07	2.59	-26.37	2.82	3.07	2.59	-26.67	2.8	3.03	2.55	-26.73	2.81	3.04	2.563.2	-23.81	2.95	3.2	2.72	-23.94	3.01	3.24	2.76
-25.53	3.68	3.9	3.46	-25.65	3.69	3.92	3.47	-25.89	3.68	3.91	3.48	-26	3.71	3.94	3.5
-25.02	5.02	5.2	4.84	-25.09	5.04	5.22	4.85	-25.32	5.01	5.19	4.83	-25.49	4.99	5.17	4.81
