# Supplementary material for: 5G wavelength-division-multiplexing-based bidirectional optical wireless communication system with signal remodulation employing cascaded reflective semiconductor optical amplifiers
Source: Commun Eng. 2024 Jun 22;3:85. doi: 10.1038/s44172-024-00232-1 (PMC11193790; doi:10.1038/s44172-024-00232-1)
Supplement: Supplementary file 3 — Supplementary Data 2 [file 44172_2024_232_MOESM3_ESM.xlsx]

## Sheet: 工作表1
9.1-Gb/s/28-GHz (λ1, downlink)				9.1-Gb/s/28-GHz (λ2, downlink)				9.1-Gb/s/24-GHz (λ1, two RSOAs, uplink)				9.1-Gb/s/24-GHz (λ2, two RSOAs, uplink)				9.1-Gb/s/24-GHz (λ1, one RSOA, uplink)				9.1-Gb/s/24-GHz (λ2, one RSOA, uplink)
Received MMW Power (dBm)	EVM (%)			Received MMW Power (dBm)	EVM (%)			Received MMW Power (dBm)	EVM (%)			Received MMW Power (dBm)	EVM (%)			Received MMW Power (dBm)	EVM (%)			Received MMW Power (dBm)	EVM (%)
	mean	max	min		mean	max	min		mean	max	min		mean	max	min		mean	max	min		mean	max	min
-32	15.52	16.02	15.02	-32	15.25	14.75	15.75	-32	14.56	15.06	14.06	-32	14.21	14.71	13.71	-29.82	15.17	15.67	14.67	-30	15.16	15.66	14.66
-30.21	13.72	14.16	13.28	-30.22	13.64	14.08	13.2	-30.24	13.12	13.56	12.68	-30.23	12.71	13.15	12.27	-29	14.26	14.7	13.82	29.03	14.28	14.72	13.84
-28.9	12.5	12.92	12.08	-29.1	12.5	12.91	12.07	-29.3	12.5	12.93	12.09	-29.4	12.5	12.89	12.06	-27.89	13.52	13.94	13.1	-28	13.47	13.89	13.05
-27.31	12	12.39	11.61	-27.45	11.94	12.33	11.55	-27.41	11.54	11.93	11.15	-27.42	11.21	11.6	10.82	-26.95	12.82	13.21	12.43	27	12.83	13.22	12.44
-25.51	11.56	11.89	11.23	-25.67	11.45	11.78	11.12	-25.71	10.81	11.14	10.48	-25.8	10.47	10.8	10.14	-25.5	12.5	12.83	12.17	-25.7	12.5	12.83	12.17
-23.84	10.94	11.22	10.66	-23.89	10.89	11.17	10.61	-23.9	10.35	10.63	10.07	-23.96	10.13	10.41	9.85	-24.51	12	12.28	11.72	-24.84	12	12.27	11.71
-22	10.14	10.3	9.98	-22	10.08	10.24	9.92	-22	9.87	10.03	9.71	-22	9.71	9.87	9.55	-23.23	11.87	12.03	11.71	-23.62	11.89	12.05	11.73
																-22.04	10.15	10.3	10	-22.12	10	10.15	9.85
