# Supplementary material for: 5G wavelength-division-multiplexing-based bidirectional optical wireless communication system with signal remodulation employing cascaded reflective semiconductor optical amplifiers
Source: Commun Eng. 2024 Jun 22;3:85. doi: 10.1038/s44172-024-00232-1 (PMC11193790; doi:10.1038/s44172-024-00232-1)
Supplement: Supplementary file 4 — Supplementary Data 3 [file 44172_2024_232_MOESM4_ESM.xlsx]

## Sheet: 工作表1
9.1-Gb/s/28-GHz (λ1, downlink)				9.1-Gb/s/28-GHz (λ2, downlink)				9.1-Gb/s/24-GHz (λ1, two RSOAs, uplink)				9.1-Gb/s/24-GHz (λ2, two RSOAs, uplink)				9.1-Gb/s/24-GHz (λ1, one RSOA, uplink)				9.1-Gb/s/24-GHz (λ2, one RSOA, uplink)
Subcarrier Index	EVM (%)			Subcarrier Index	EVM (%)			Subcarrier Index	EVM (%)			Subcarrier Index	EVM (%)			Subcarrier Index	EVM (%)			Subcarrier Index	EVM (%)
	mean	max	min		mean	max	min		mean	max	min		mean	max	min		mean	max	min		mean	max	min
6	5.42	5.72	5.12	4	5.13	5.43	4.83	2	4.32	4.62	4.02	0	3.91	4.2	3.61	2	7.42	7.72	7.12	0	6.92	7.22	6.62
12	5.51	5.84	5.18	12	5.31	5.64	4.98	10	5.17	5.5	4.84	10	5.08	5.41	4.75	14	7.56	7.89	7.23	12	7.13	7.46	6.8
22	5.83	6.21	5.45	20	5.52	5.9	5.14	18	5.42	5.8	5.09	20	5.34	5.72	4.96	24	8.95	9.33	8.57	22	8.45	8.83	8.07
34	5.9	6.3	5.5	34	5.59	5.99	5.19	32	5.49	5.89	5.09	30	5.38	5.78	4.98	34	9.62	10.02	9.22	32	9.12	9.52	8.72
40	5.98	6.39	5.58	40	5.67	6.08	5.26	38	5.57	5.98	5.16	38	5.48	5.89	5.07	42	9.71	10.14	9.28	40	9.21	9.64	8.78
53	6.09	6.5	5.68	52	5.78	6.2	5.36	50	5.68	6.1	5.26	48	5.54	5.96	5.12	54	9.87	10.31	9.43	52	9.42	9.86	8.98
60	6.12	6.54	5.7	59	5.81	6.24	5.38	57	5.71	6.14	5.28	56	5.61	6.04	5.18	62	9.95	10.45	9.45	60	9.45	9.95	8.95
73	6.42	6.85	5.99	72	6.11	6.55	5.67	70	6.01	6.45	5.57	68	5.89	6.33	5.45	74	11.39	11.91	10.87	72	10.89	11.41	10.37
82	6.85	7.29	6.41	80	6.54	7.05	6.03	78	6.23	6.74	5.72	76	6.1	6.61	5.59	82	12.5	13.03	11.97	81.62	12.41	12.94	11.88
91	8.52	9.03	8.01	90	8.21	8.74	7.68	89	7.45	7.98	6.92	87	7.27	7.8	6.74	92	13.59	14.2	12.98	90	13.05	13.66	12.44
103	10.19	10.74	9.64	101	9.88	10.43	9.33	100	8.97	9.52	8.42	98	8.54	9.09	7.99	103	14.17	14.84	13.5	101	13.67	14.34	13
114	13.85	14.44	13.26	113	13.54	14.13	12.95	112	12.97	13.56	12.38	111	12.78	13.37	12.19	112	16.18	16.94	15.42	110	15.68	16.44	14.92
120	15.52	16.13	14.91	120	15.21	15.82	14.6	119	14.88	15.49	14.27	118	14.68	15.29	13.6	118	18.17	18.94	17.4	116	17.68	18.45	16.91
130	17.05	17.72	16.38	130	16.74	17.41	16.07	130	16.33	17	15.66	130	16.14	16.81	15.47	125	20.82	21.65	19.99	124	20.32	21.15	19.49
